# Supplementary material for: Evaluation of the Effects of Ag, Cu, ZnO and TiO2 Nanoparticles on the Expression Level of Oxidative Stress-Related Genes and the Activity of Antioxidant Enzymes in Escherichia coli, Bacillus cereus and Staphylococcus epidermidis
Source: Int J Mol Sci. 2022 Apr 29;23(9):4966. doi: 10.3390/ijms23094966 (PMC9103769; doi:10.3390/ijms23094966)
Supplement: Supplementary file 1 [file ijms-23-04966-s001.zip]

Archive with 1 entries (1 files):
- ijms-1680150-supplementary.pdf
